# Supplementary material for: Selective Noble Gas Inclusion in Pentagon-Dodecahedral X20-Cages
Source: Molecules. 2023 Jul 27;28(15):5676. doi: 10.3390/molecules28155676 (PMC10420277; doi:10.3390/molecules28155676)
Supplement: Supplementary file 1 [file molecules-28-05676-s001.zip]

Archive with 1 entries (1 files):
- molecules-2445284-supplementary.pdf
